# Supplementary material for: State-level policies alone are insufficient to meet the federal food waste reduction goal in the United States
Source: Nat Food. 2025 Jan 9;6(2):196–204. doi: 10.1038/s43016-024-01092-w (PMC11850282; doi:10.1038/s43016-024-01092-w)
Supplement: Supplementary file 2 — Statistical source data at the federal level. [file 43016_2024_1092_MOESM2_ESM.csv]

solution_level	total_fw_kg_per_capita	likely_fw_baseline_low_kg_per_capita	likely_fw_baseline_high_kg_per_capita	likely_fw_alternative_low_kg_per_capita	likely_fw_alternative_high_kg_per_capita	likely_fw_baseline_mean_kg_per_capita	likely_fw_alternative_mean_kg_per_capita
Prevention	158.287926200036	0.566472417795837	1.13294483559167	1.29109148417348	2.58218296834697	0.849708626693755	1.93663722626022
Rescue	158.287926200036	2.19827716671195	4.3965543334239	3.60179395224266	7.20358790448531	3.29741575006792	5.40269092836398
Repurpose	158.287926200036	2.19751541150963	4.39503082301926	2.14933473418667	4.29866946837333	3.29627311726445	3.22400210128
Recycling	158.287926200036	15.869645245664	31.739290491328	16.0273112034741	32.0546224069482	23.804467868496	24.0409668052112
All	158.287926200036	20.8319102416814	41.6638204833628	23.0695313740769	46.1390627481538	31.2478653625221	34.6042970611154
Updated	158.287926200036	4.96226499601742	9.92452999203483	7.0422201706028	14.0844403412056	7.44339749402612	10.5633302559042
