# Supplementary material for: State-level policies alone are insufficient to meet the federal food waste reduction goal in the United States
Source: Nat Food. 2025 Jan 9;6(2):196–204. doi: 10.1038/s43016-024-01092-w (PMC11850282; doi:10.1038/s43016-024-01092-w)
Supplement: Supplementary file 3 — Statistical source data at the state level (used for Figs. 2–5). [file 43016_2024_1092_MOESM3_ESM.csv]

state	solution_level	total_fw_kg_per_capita	likely_fw_baseline_low_kg_per_capita	likely_fw_baseline_high_kg_per_capita	likely_fw_alternative_low_kg_per_capita	likely_fw_alternative_high_kg_per_capita	likely_fw_baseline_mean_kg_per_capita	likely_fw_alternative_mean_kg_per_capita
AL	Prevention	164.126892524382	0.171003193264051	0.342006386528102	0.403163447198882	0.806326894397765	0.256504789896076	0.604745170798324
AK	Prevention	147.908181520632	0.921676181704729	1.84335236340946	2.22091417237381	4.44182834474763	1.38251427255709	3.33137125856072
AZ	Prevention	464.913100434049	2.87859957625679	5.75719915251358	6.85962209069638	13.7192441813928	4.31789936438518	10.2894331360446
AR	Prevention	77.5110587588388	0.586266757796061	1.17253351559212	1.27087593156933	2.54175186313867	0.879400136694092	1.906313897354
CA	Prevention	133.734612950783	0.790868647808782	1.58173729561756	1.85114335114675	3.70228670229349	1.18630297171317	2.77671502672012
CO	Prevention	199.263336257828	0.204058698018305	0.408117396036611	0.48337600948762	0.966752018975241	0.306088047027458	0.725064014231431
CT	Prevention	160.824023989477	0.97432615411153	1.94865230822306	2.36906724322143	4.73813448644285	1.46148923116729	3.55360086483214
DE	Prevention	168.314762402852	1.06639623652096	2.13279247304192	2.52411802291938	5.04823604583875	1.59959435478144	3.78617703437906
FL	Prevention	197.4061623324	0.192695952799793	0.385391905599586	0.467397570649804	0.934795141299607	0.28904392919969	0.701096355974705
GA	Prevention	170.295851218654	0.176178072843195	0.352356145686389	0.40962836309253	0.819256726185059	0.264267109264792	0.614442544638794
HI	Prevention	137.871701036914	0.100305636542526	0.200611273085052	0.254380904756887	0.508761809513775	0.150458454813789	0.381571357135331
ID	Prevention	117.13695206137	0.773401818206549	1.5468036364131	1.74549868347328	3.49099736694657	1.16010272730982	2.61824802520992
IL	Prevention	151.911065281006	0.177003679943788	0.354007359887576	0.387770221939181	0.775540443878362	0.265505519915682	0.581655332908771
IN	Prevention	176.383768731863	1.25692594518389	2.51385189036778	2.79803420458623	5.59606840917245	1.88538891777584	4.19705130687934
IA	Prevention	171.943144405627	1.62468691497639	3.24937382995279	3.17939405563914	6.35878811127827	2.43703037246459	4.7690910834587
KS	Prevention	171.952909062627	1.25254946313161	2.50509892626321	2.72391851783744	5.44783703567489	1.87882419469741	4.08587777675617
KY	Prevention	183.863286569116	0.207131591563634	0.414263183127267	0.47087867051729	0.941757341034581	0.310697387345451	0.706318005775936
LA	Prevention	171.819444419577	0.202387268396474	0.404774536792948	0.453753126557244	0.907506253114488	0.303580902594711	0.680629689835866
ME	Prevention	198.36456105782	1.31148131306033	2.62296262612066	3.11591919126099	6.23183838252198	1.9672219695905	4.67387878689149
MD	Prevention	158.954195262658	0.155273173066195	0.31054634613239	0.37501160540999	0.75002321081998	0.232909759599293	0.562517408114985
MA	Prevention	182.294102926263	0.184047329962773	0.368094659925545	0.441029457922699	0.882058915845397	0.276070994944159	0.661544186884048
MI	Prevention	154.841484526464	0.173885592657791	0.347771185315583	0.398065813313419	0.796131626626838	0.260828388986687	0.597098719970129
MN	Prevention	143.032600792904	1.05272238411436	2.10544476822873	2.26324734468783	4.52649468937566	1.57908357617155	3.39487101703175
MS	Prevention	165.86454507383	1.08965820734802	2.17931641469604	2.51515316937656	5.03030633875313	1.63448731102203	3.77272975406484
MO	Prevention	163.022906327793	1.14430320904362	2.28860641808724	2.52384157373226	5.04768314746453	1.71645481356543	3.78576236059839
MT	Prevention	123.701361527697	0.125667518404228	0.251335036808456	0.291453198440243	0.582906396880486	0.188501277606342	0.437179797660364
NE	Prevention	165.607884552066	1.3775460049316	2.75509200986319	2.80039937588615	5.6007987517723	2.06631900739739	4.20059906382922
NV	Prevention	202.78665460702	0.181591686425662	0.363183372851325	0.421149852021125	0.84229970404225	0.272387529638494	0.631724778031688
NH	Prevention	243.964308905246	0.269196160787354	0.538392321574707	0.637188990565541	1.27437798113108	0.40379424118103	0.955783485848311
NJ	Prevention	149.521944590418	0.153781978927166	0.307563957854331	0.363037143355919	0.726074286711839	0.230672968390748	0.544555715033879
NM	Prevention	180.329653796107	0.187093749272125	0.37418749854425	0.440799893144526	0.881599786289052	0.280640623908188	0.661199839716789
NY	Prevention	113.771399003	0.230918114868052	0.461836229736104	0.541720210723976	1.08344042144795	0.346377172302078	0.812580316085965
NC	Prevention	179.004175521484	1.1700102071883	2.34002041437659	2.70756242250513	5.41512484501026	1.75501531078245	4.0613436337577
ND	Prevention	167.502927065277	1.4543840497651	2.9087680995302	2.88541509490049	5.77083018980098	2.18157607464765	4.32812264235073
OH	Prevention	168.034297031321	1.10862070051364	2.21724140102728	2.51059922853528	5.02119845707056	1.66293105077046	3.76589884280292
OK	Prevention	161.797076877266	1.05365369456316	2.10730738912632	2.37960364520486	4.75920729040972	1.58048054184474	3.56940546780729
OR	Prevention	134.497386372622	0.144154495139485	0.28830899027897	0.335270675175413	0.670541350350826	0.216231742709227	0.50290601276312
PA	Prevention	153.420017585456	0.162447972922215	0.324895945844429	0.37937440308214	0.758748806164281	0.243671959383322	0.569061604623211
RI	Prevention	141.664352846524	0.143603908328259	0.287207816656518	0.342947053017804	0.685894106035608	0.215405862492389	0.514420579526706
SC	Prevention	176.776918740949	1.13352932619722	2.26705865239443	2.65062952095645	5.3012590419129	1.70029398929582	3.97594428143467
SD	Prevention	162.09247021231	0.371562126251891	0.743124252503781	0.835514290003341	1.67102858000668	0.557343189377836	1.25327143500501
TN	Prevention	181.701806162382	0.200895086243194	0.401790172486389	0.45563713827544	0.911274276550879	0.301342629364792	0.68345570741316
TX	Prevention	134.529397017561	0.813508572540245	1.62701714508049	1.8222933618908	3.64458672378159	1.22026285881037	2.7334400428362
UT	Prevention	135.901126382788	0.889965390068327	1.77993078013665	2.00190495331342	4.00380990662683	1.33494808510249	3.00285742997012
VT	Prevention	147.350845432453	0.164259251314399	0.328518502628797	0.379075745017108	0.758151490034216	0.246388876971598	0.568613617525662
VA	Prevention	189.558001619976	0.190374062762657	0.380748125525314	0.451811567251525	0.903623134503051	0.285561094143985	0.677717350877288
WA	Prevention	132.755153969902	0.137640712155844	0.275281424311688	0.32740722125584	0.654814442511681	0.206461068233766	0.491110831883761
WV	Prevention	171.038999391408	1.10674810982331	2.21349621964661	2.60295990277869	5.20591980555737	1.66012216473496	3.90443985416803
WI	Prevention	141.351917637506	0.164068051646285	0.32813610329257	0.367663627978873	0.735327255957746	0.246102077469428	0.551495441968309
WY	Prevention	188.488208038034	1.20521593449304	2.41043186898609	2.84078116770414	5.68156233540828	1.80782390173956	4.26117175155621
AL	Rescue	164.126892524382	0.884794105451476	1.76958821090295	1.32519671906231	2.65039343812462	1.32719115817721	1.98779507859346
AK	Rescue	147.908181520632	0.92670019368565	1.8534003873713	1.30617707795982	2.61235415591964	1.39005029052847	1.95926561693973
AZ	Rescue	464.913100434049	9.1491028224135	18.298205644827	15.2450563050625	30.4901126101249	13.7236542336203	22.8675844575937
AR	Rescue	77.5110587588388	0.440741426349234	0.881482852698467	0.683989366908373	1.36797873381675	0.66111213952385	1.02598405036256
CA	Rescue	133.734612950783	7.24275108140121	14.4855021628024	12.4695426577676	24.9390853155352	10.8641266221018	18.7043139866514
CO	Rescue	199.263336257828	1.09931647967115	2.19863295934229	1.64487089810042	3.28974179620084	1.64897471950672	2.46730634715063
CT	Rescue	160.824023989477	0.740442765610328	1.48088553122066	1.02339958630055	2.04679917260111	1.11066414841549	1.53509937945083
DE	Rescue	168.314762402852	1.26228180001002	2.52456360002003	2.0032038292943	4.0064076585886	1.89342270001502	3.00480574394145
FL	Rescue	197.4061623324	1.30272724259249	2.60545448518498	2.00840766949595	4.01681533899191	1.95409086388873	3.01261150424393
GA	Rescue	170.295851218654	1.3734107828084	2.7468215656168	2.20374085313459	4.40748170626918	2.0601161742126	3.30561127970189
HI	Rescue	137.871701036914	1.0174188030275	2.03483760605501	1.46152765968695	2.92305531937389	1.52612820454126	2.19229148953042
ID	Rescue	117.13695206137	3.95506156987478	7.91012313974956	7.32308347094144	14.6461669418829	5.93259235481217	10.9846252064122
IL	Rescue	151.911065281006	0.907443094990221	1.81488618998044	1.38525200852541	2.77050401705082	1.36116464248533	2.07787801278812
IN	Rescue	176.383768731863	1.05755244283237	2.11510488566475	1.62305099025367	3.24610198050735	1.58632866424856	2.43457648538051
IA	Rescue	171.943144405627	1.45170425036064	2.90340850072129	2.34705988156929	4.69411976313858	2.17755637554097	3.52058982235394
KS	Rescue	171.952909062627	0.861345432892089	1.72269086578418	1.28769504827435	2.5753900965487	1.29201814933813	1.93154257241152
KY	Rescue	183.863286569116	1.21126830300146	2.42253660600291	1.72439243747969	3.44878487495939	1.81690245450218	2.58658865621954
LA	Rescue	171.819444419577	0.896052626001772	1.79210525200354	1.34372946383665	2.6874589276733	1.34407893900266	2.01559419575497
ME	Rescue	198.36456105782	1.70790021607042	3.41580043214085	2.81203854108883	5.62407708217766	2.56185032410563	4.21805781163325
MD	Rescue	158.954195262658	1.23416973858631	2.46833947717263	1.78601595464867	3.57203190929735	1.85125460787947	2.67902393197301
MA	Rescue	182.294102926263	1.45715575365305	2.9143115073061	2.10752055725945	4.2150411145189	2.18573363047958	3.16128083588918
MI	Rescue	154.841484526464	1.59231605274278	3.18463210548556	2.61728231964579	5.23456463929158	2.38847407911417	3.92592347946869
MN	Rescue	143.032600792904	0.99953993480864	1.99907986961728	1.61643707703303	3.23287415406606	1.49930990221296	2.42465561554954
MS	Rescue	165.86454507383	1.18043320474705	2.3608664094941	1.86394910583979	3.72789821167957	1.77064980712058	2.79592365875968
MO	Rescue	163.022906327793	1.29369268468387	2.58738536936774	1.94770725543566	3.89541451087131	1.9405390270258	2.92156088315348
MT	Rescue	123.701361527697	0.718123511719554	1.43624702343911	1.09030230885492	2.18060461770984	1.07718526757933	1.63545346328238
NE	Rescue	165.607884552066	1.74789650676754	3.49579301353508	2.85786003915931	5.71572007831861	2.62184476015131	4.28679005873896
NV	Rescue	202.78665460702	0.887490022248607	1.77498004449721	1.24028315484937	2.48056630969874	1.33123503337291	1.86042473227406
NH	Rescue	243.964308905246	0.959627996748926	1.91925599349785	1.29295398887281	2.58590797774562	1.43944199512339	1.93943098330922
NJ	Rescue	149.521944590418	1.26265872745724	2.52531745491448	1.87178921297097	3.74357842594194	1.89398809118586	2.80768381945645
NM	Rescue	180.329653796107	0.901485474452337	1.80297094890467	1.32538913582976	2.65077827165951	1.35222821167851	1.98808370374463
NY	Rescue	113.771399003	1.40330831345684	2.80661662691367	2.21194745340616	4.42389490681232	2.10496247018525	3.31792118010924
NC	Rescue	179.004175521484	1.54101863908442	3.08203727816885	2.48146201203508	4.96292402407016	2.31152795862664	3.72219301805262
ND	Rescue	167.502927065277	2.36056973425463	4.72113946850927	4.22463984831526	8.44927969663053	3.54085460138195	6.33695977247289
OH	Rescue	168.034297031321	1.29525386325773	2.59050772651547	1.90633583463717	3.81267166927434	1.9428807948866	2.85950375195576
OK	Rescue	161.797076877266	0.893417579577591	1.78683515915518	1.33316177575203	2.66632355150406	1.34012636936639	1.99974266362804
OR	Rescue	134.497386372622	3.64236402357047	7.28472804714093	6.19986800466542	12.3997360093308	5.4635460353557	9.29980200699812
PA	Rescue	153.420017585456	1.35344401316153	2.70688802632306	2.0616021320587	4.1232042641174	2.0301660197423	3.09240319808805
RI	Rescue	141.664352846524	1.01835172829271	2.03670345658542	1.41808887467702	2.83617774935405	1.52752759243907	2.12713331201554
SC	Rescue	176.776918740949	1.47273157595415	2.94546315190831	2.20151934569147	4.40303869138293	2.20909736393123	3.3022790185372
SD	Rescue	162.09247021231	0.722387176630865	1.44477435326173	1.04185883398987	2.08371766797974	1.0835807649463	1.56278825098481
TN	Rescue	181.701806162382	1.22805919007198	2.45611838014397	1.75834896972157	3.51669793944313	1.84208878510798	2.63752345458235
TX	Rescue	134.529397017561	0.770724825138434	1.54144965027687	1.14141470235144	2.28282940470287	1.15608723770765	1.71212205352715
UT	Rescue	135.901126382788	0.707350294640026	1.41470058928005	1.03808572040878	2.07617144081756	1.06102544196004	1.55712858061317
VT	Rescue	147.350845432453	0.837176592638441	1.67435318527688	1.2789678812915	2.55793576258299	1.25576488895766	1.91845182193724
VA	Rescue	189.558001619976	1.83059524131102	3.66119048262205	2.63515458291986	5.27030916583973	2.74589286196654	3.9527318743798
WA	Rescue	132.755153969902	8.74778538302954	17.4955707660591	15.5153193986233	31.0306387972467	13.1216780745443	23.272979097935
WV	Rescue	171.038999391408	1.30080199879194	2.60160399758387	1.89622222305279	3.79244444610558	1.95120299818791	2.84433333457919
WI	Rescue	141.351917637506	1.56819125686058	3.13638251372117	2.67213188831096	5.34426377662193	2.35228688529087	4.00819783246645
WY	Rescue	188.488208038034	0.72980565560622	1.45961131121244	0.978583760207162	1.95716752041432	1.09470848340933	1.46787564031074
AL	Repurpose	164.126892524382	0.241271952312745	0.482543904625489	0.235074795653476	0.470149591306952	0.361907928469117	0.352612193480214
AK	Repurpose	147.908181520632	0.213273426632706	0.426546853265411	0.20898243860238	0.417964877204761	0.319910139949058	0.313473657903571
AZ	Repurpose	464.913100434049	4.92592736228809	9.85185472457617	4.71788990400678	9.43577980801356	7.38889104343213	7.07683485601017
AR	Repurpose	77.5110587588388	0.298636543208586	0.597273086417173	0.293202103194649	0.586404206389298	0.44795481481288	0.439803154791973
CA	Repurpose	133.734612950783	3.63525327507858	7.27050655015716	3.52155095440725	7.0431019088145	5.45287991261787	5.28232643161088
CO	Repurpose	199.263336257828	1.89074609622982	3.78149219245963	1.83561326420652	3.67122652841303	2.83611914434472	2.75341989630977
CT	Repurpose	160.824023989477	1.16373537342097	2.32747074684195	1.13969660518765	2.27939321037531	1.74560306013146	1.70954490778148
DE	Repurpose	168.314762402852	0.303196287541634	0.606392575083268	0.294269824663981	0.588539649327963	0.454794431312451	0.441404736995972
FL	Repurpose	197.4061623324	2.54153444331614	5.08306888663227	2.4962686224918	4.99253724498361	3.81230166497421	3.74440293373771
GA	Repurpose	170.295851218654	0.36825434651601	0.73650869303202	0.358209367652831	0.716418735305661	0.552381519774015	0.537314051479246
HI	Repurpose	137.871701036914	1.35799641152767	2.71599282305533	1.32706939247609	2.65413878495219	2.0369946172915	1.99060408871414
ID	Repurpose	117.13695206137	1.93961797475443	3.87923594950885	1.88252547599731	3.76505095199463	2.90942696213164	2.82378821399597
IL	Repurpose	151.911065281006	0.676751619389261	1.35350323877852	0.665367691507719	1.33073538301544	1.01512742908389	0.998051537261579
IN	Repurpose	176.383768731863	3.13545570923361	6.27091141846722	3.07243020573729	6.14486041147458	4.70318356385042	4.60864530860593
IA	Repurpose	171.943144405627	5.98909783065674	11.9781956613135	5.89844761364555	11.7968952272911	8.9836467459851	8.84767142046832
KS	Repurpose	171.952909062627	0.540358506934273	1.08071701386855	0.528500440892191	1.05700088178438	0.810537760401409	0.792750661338287
KY	Repurpose	183.863286569116	0.386442361955517	0.772884723911035	0.378930262351157	0.757860524702314	0.579663542933276	0.568395393526736
LA	Repurpose	171.819444419577	1.68136080520277	3.36272161040553	1.67212072173542	3.34424144347083	2.52204120780415	2.50818108260313
ME	Repurpose	198.36456105782	2.23558610501971	4.47117221003941	2.14128330290073	4.28256660580146	3.35337915752956	3.2119249543511
MD	Repurpose	158.954195262658	1.18193807651314	2.36387615302628	1.14973291041663	2.29946582083327	1.77290711476971	1.72459936562495
MA	Repurpose	182.294102926263	0.240806580422743	0.481613160845486	0.234595341471409	0.469190682942818	0.361209870634114	0.351893012207114
MI	Repurpose	154.841484526464	3.21714585909592	6.43429171819183	3.14245460784904	6.28490921569809	4.82571878864387	4.71368191177357
MN	Repurpose	143.032600792904	6.11585001593932	12.2317000318786	6.05484614450908	12.1096922890182	9.17377502390897	9.08226921676362
MS	Repurpose	165.86454507383	0.318776005835091	0.637552011670182	0.310137905282194	0.620275810564387	0.478164008752636	0.46520685792329
MO	Repurpose	163.022906327793	3.16107629898962	6.32215259797924	3.11845598702629	6.23691197405259	4.74161444848443	4.67768398053944
MT	Repurpose	123.701361527697	0.218023305600084	0.436046611200169	0.21151935985562	0.423038719711239	0.327034958400127	0.317279039783429
NE	Repurpose	165.607884552066	6.02540864553389	12.0508172910678	5.89998790129695	11.7999758025939	9.03811296830084	8.84998185194543
NV	Repurpose	202.78665460702	1.4429790684607	2.8859581369214	1.4120359881184	2.82407197623681	2.16446860269105	2.11805398217761
NH	Repurpose	243.964308905246	0.843703877353643	1.68740775470729	0.820383329858282	1.64076665971656	1.26555581603046	1.23057499478742
NJ	Repurpose	149.521944590418	1.24893377319852	2.49786754639705	1.22322105014231	2.44644210028462	1.87340065979779	1.83483157521347
NM	Repurpose	180.329653796107	3.56869782025075	7.1373956405015	3.52675109968018	7.05350219936035	5.35304673037612	5.29012664952026
NY	Repurpose	113.771399003	3.67719486538994	7.35438973077988	3.60409006355252	7.20818012710504	5.51579229808491	5.40613509532878
NC	Repurpose	179.004175521484	2.03487344900137	4.06974689800273	1.97019935573854	3.94039871147707	3.05231017350205	2.95529903360781
ND	Repurpose	167.502927065277	3.09026464634795	6.1805292926959	3.04799688318837	6.09599376637674	4.63539696952192	4.57199532478255
OH	Repurpose	168.034297031321	3.14240403976486	6.28480807952972	3.09015592817146	6.18031185634292	4.71360605964729	4.63523389225719
OK	Repurpose	161.797076877266	0.336255766259204	0.672511532518409	0.328924444045164	0.657848888090328	0.504383649388807	0.493386666067746
OR	Repurpose	134.497386372622	0.650277482019331	1.30055496403866	0.633081479437044	1.26616295887409	0.975416223028996	0.949622219155566
PA	Repurpose	153.420017585456	2.46541869041054	4.93083738082107	2.41717611565449	4.83435223130898	3.6981280356158	3.62576417348174
RI	Repurpose	141.664352846524	0.813111587481966	1.62622317496393	0.79460018084196	1.58920036168392	1.21966738122295	1.19190027126294
SC	Repurpose	176.776918740949	0.262138903255933	0.524277806511865	0.256084144372864	0.512168288745728	0.393208354883899	0.384126216559296
SD	Repurpose	162.09247021231	10.4050930975414	20.8101861950828	10.3268955740368	20.6537911480737	15.6076396463121	15.4903433610553
TN	Repurpose	181.701806162382	2.09641756097019	4.19283512194039	2.06536553623603	4.13073107247205	3.14462634145529	3.09804830435404
TX	Repurpose	134.529397017561	0.373106996284513	0.746213992569025	0.366632145214066	0.733264290428132	0.559660494426769	0.549948217821099
UT	Repurpose	135.901126382788	6.59798121859989	13.1959624371998	6.52713328474621	13.0542665694924	9.89697182789983	9.79069992711932
VT	Repurpose	147.350845432453	0.892075274314056	1.78415054862811	0.881830495449446	1.76366099089889	1.33811291147108	1.32274574317417
VA	Repurpose	189.558001619976	1.06556196270645	2.1311239254129	1.0405185255583	2.08103705111659	1.59834294405967	1.56077778833744
WA	Repurpose	132.755153969902	3.62380291832539	7.24760583665079	3.48572591579193	6.97145183158386	5.43570437748809	5.2285888736879
WV	Repurpose	171.038999391408	0.564181256076649	1.1283625121533	0.547558079159803	1.09511615831961	0.846271884114974	0.821337118739705
WI	Repurpose	141.351917637506	3.86295735907246	7.72591471814493	3.8417574673331	7.68351493466619	5.7944360386087	5.76263620099965
WY	Repurpose	188.488208038034	0.523574263954274	1.04714852790855	0.510441028999916	1.02088205799983	0.785361395931412	0.765661543499874
AL	Recycling	164.126892524382	8.96214596212056	17.9242919242411	9.04734552703449	18.094691054069	13.4432189431808	13.5710182905517
AK	Recycling	147.908181520632	8.21431325939123	16.4286265187825	8.3078592346517	16.6157184693034	12.3214698890869	12.4617888519776
AZ	Recycling	464.913100434049	25.4795767981109	50.9591535962217	25.8790504844725	51.7581009689451	38.2193651971663	38.8185757267088
AR	Recycling	77.5110587588388	4.95019768571428	9.90039537142857	4.9878476413553	9.9756952827106	7.42529652857143	7.48177146203295
CA	Recycling	133.734612950783	43.1686043946927	86.3372087893854	43.6163056828813	87.2326113657626	64.7529065920391	65.4244585243219
CO	Recycling	199.263336257828	11.2614439268648	22.5228878537297	11.402426332191	22.8048526643821	16.8921658902972	17.1036394982865
CT	Recycling	160.824023989477	26.2858937017849	52.5717874035699	26.751949858766	53.503899717532	39.4288405526774	40.127924788149
DE	Recycling	168.314762402852	9.46235361067158	18.9247072213432	9.57110836263104	19.1422167252621	14.1935304160074	14.3566625439466
FL	Recycling	197.4061623324	11.248111031029	22.4962220620581	11.3814492175396	22.7628984350793	16.8721665465436	17.0721738263094
GA	Recycling	170.295851218654	9.66451895736468	19.3290379147294	9.76078720159342	19.5215744031868	14.496778436047	14.6411808023901
HI	Recycling	137.871701036914	7.43017582432322	14.8603516486464	7.57269786861441	15.1453957372288	11.1452637364848	11.3590468029216
ID	Recycling	117.13695206137	16.3172042916317	32.6344085832634	15.978066975026	31.9561339500519	24.4758064374476	23.9671004625389
IL	Recycling	151.911065281006	9.93589216127749	19.871784322555	10.0122095578246	20.0244191156493	14.9038382419162	15.018314336737
IN	Recycling	176.383768731863	10.652316180547	21.3046323610939	10.7459762780317	21.4919525560634	15.9784742708204	16.1189644170476
IA	Recycling	171.943144405627	14.0507223832935	28.1014447665871	14.0796146760809	28.1592293521619	21.0760835749403	21.1194220141214
KS	Recycling	171.952909062627	10.5420287942577	21.0840575885154	10.6248826768781	21.2497653537562	15.8130431913865	15.9373240153171
KY	Recycling	183.863286569116	10.551663145141	21.1033262902819	10.6552318259428	21.3104636518856	15.8274947177114	15.9828477389142
LA	Recycling	171.819444419577	14.5251208674249	29.0502417348499	14.6277240923036	29.2554481846073	21.7876813011374	21.9415861384555
ME	Recycling	198.36456105782	12.112319877224	24.224639754448	12.2073435343302	24.4146870686604	18.168479815836	18.3110153014953
MD	Recycling	158.954195262658	17.1898259921387	34.3796519842775	17.4254152553273	34.8508305106546	25.7847389882081	26.138122882991
MA	Recycling	182.294102926263	30.1023732316885	60.204746463377	30.6177781851302	61.2355563702603	45.1535598475327	45.9266672776952
MI	Recycling	154.841484526464	9.97660365585488	19.9532073117098	10.0574573850068	20.1149147700136	14.9649054837823	15.0861860775102
MN	Recycling	143.032600792904	12.8089322983301	25.6178645966602	12.8523972953039	25.7047945906079	19.2133984474951	19.2785959429559
MS	Recycling	165.86454507383	9.36388733893271	18.7277746778654	9.44959318357246	18.8991863671449	14.0458310083991	14.1743897753587
MO	Recycling	163.022906327793	10.9480684212946	21.8961368425892	11.0174343425919	22.0348686851838	16.4221026319419	16.5261515138878
MT	Recycling	123.701361527697	7.08036495990932	14.1607299198186	7.13895205720446	14.2779041144089	10.620547439864	10.7084280858067
NE	Recycling	165.607884552066	12.1533915679379	24.3067831358757	12.1835440184103	24.3670880368205	18.2300873519068	18.2753160276154
NV	Recycling	202.78665460702	10.7395786673158	21.4791573346316	10.8920313678927	21.7840627357853	16.1093680009737	16.338047051839
NH	Recycling	243.964308905246	25.616146337987	51.2322926759741	26.0920914915702	52.1841829831404	38.4242195069806	39.1381372373553
NJ	Recycling	149.521944590418	17.1731788522846	34.3463577045691	17.4194183336486	34.8388366672972	25.7597682784268	26.1291275004729
NM	Recycling	180.329653796107	11.1905001609799	22.3810003219599	11.3284007426552	22.6568014853105	16.7857502414699	16.9926011139829
NY	Recycling	113.771399003	14.1826284167223	28.3652568334445	14.3186181528871	28.6372363057742	21.2739426250834	21.4779272293307
NC	Recycling	179.004175521484	10.0704986417123	20.1409972834247	10.1867578343817	20.3735156687634	15.1057479625685	15.2801367515726
ND	Recycling	167.502927065277	20.9487303252062	41.8974606504124	20.8320827076602	41.6641654153204	31.4230954878093	31.2481240614903
OH	Recycling	168.034297031321	10.2139917539768	20.4279835079537	10.3015612278897	20.6031224557793	15.3209876309653	15.4523418418345
OK	Recycling	161.797076877266	9.17515981616125	18.3503196323225	9.26086198797963	18.5217239759593	13.7627397242419	13.8912929819694
OR	Recycling	134.497386372622	9.77181293396357	19.5436258679271	9.79958430723995	19.5991686144799	14.6577194009454	14.6993764608599
PA	Recycling	153.420017585456	9.11032311726492	18.2206462345298	9.19596334255125	18.3919266851025	13.6654846758974	13.7939450138269
RI	Recycling	141.664352846524	15.5815235829041	31.1630471658081	15.8337194767841	31.6674389535682	23.3722853743561	23.7505792151762
SC	Recycling	176.776918740949	9.73036373861505	19.4607274772301	9.84907158190602	19.698143163812	14.5955456079226	14.773607372859
SD	Recycling	162.09247021231	11.8282575140813	23.6565150281626	11.9230029995856	23.8460059991713	17.7423862711219	17.8845044993785
TN	Recycling	181.701806162382	21.7546450534714	43.5092901069428	21.9618493460086	43.9236986920172	32.6319675802071	32.9427740190129
TX	Recycling	134.529397017561	7.88531938393243	15.7706387678649	7.96565040721723	15.9313008144345	11.8279790758986	11.9484756108258
UT	Recycling	135.901126382788	9.13047742096072	18.2609548419214	9.22071839303065	18.4414367860613	13.6957161314411	13.831077589546
VT	Recycling	147.350845432453	53.4223462665865	106.844692533173	53.929378174516	107.858756349032	80.1335193998797	80.8940672617739
VA	Recycling	189.558001619976	10.3678461016361	20.7356922032722	10.5031046174005	21.006209234801	15.5517691524541	15.7546569261007
WA	Recycling	132.755153969902	12.0057007820553	24.0114015641107	11.9678240798176	23.9356481596351	18.008551173083	17.9517361197264
WV	Recycling	171.038999391408	9.14640848337188	18.2928169667438	9.2490433315441	18.4980866630882	13.7196127250578	13.8735649973162
WI	Recycling	141.351917637506	21.2897924619571	42.5795849239143	21.3013892809224	42.6027785618447	31.9346886929357	31.9520839213836
WY	Recycling	188.488208038034	9.89420949421722	19.7884189884344	10.0411809197927	20.0823618395854	14.8413142413258	15.0617713796891
AL	All	164.126892524382	10.2592152131488	20.5184304262977	11.0107804889492	22.0215609778983	15.3888228197232	16.5161707334237
AK	All	147.908181520632	10.2759630614143	20.5519261228286	12.0439329235877	24.0878658471754	15.4139445921215	18.0658993853816
AZ	All	464.913100434049	42.4332065590692	84.8664131181385	52.7016187842382	105.403237568476	63.6498098386039	79.0524281763572
AR	All	77.5110587588388	6.27584241306817	12.5516848261363	7.23591504302766	14.4718300860553	9.41376361960225	10.8538725645415
CA	All	133.734612950783	54.8374773989813	109.674954797963	61.4585426462029	122.917085292406	82.2562160984719	92.1878139693043
CO	All	199.263336257828	14.4555652007841	28.9111304015682	15.3662865039856	30.7325730079712	21.6833478011761	23.0494297559784
CT	All	160.824023989477	29.1643979949278	58.3287959898555	31.2841132934756	62.5682265869512	43.7465969923916	46.9261699402134
DE	All	168.314762402852	12.0942279347442	24.1884558694884	14.3927000395087	28.7854000790174	18.1413419021163	21.5890500592631
FL	All	197.4061623324	15.2850686697375	30.5701373394749	16.3535230801772	32.7070461603544	22.9276030046062	24.5302846202658
GA	All	170.295851218654	11.5823621595323	23.1647243190646	12.7323657854734	25.4647315709467	17.3735432392984	19.0985486782101
HI	All	137.871701036914	9.90589667542091	19.8117933508418	10.6156758255343	21.2313516510687	14.8588450131314	15.9235137383015
ID	All	117.13695206137	22.9852856544675	45.9705713089349	26.929174605438	53.858349210876	34.4779284817012	40.393761908157
IL	All	151.911065281006	11.6970905556008	23.3941811112015	12.450599479797	24.9011989595939	17.5456358334011	18.6758992196954
IN	All	176.383768731863	16.1022502777968	32.2045005555937	18.2394916786089	36.4789833572178	24.1533754166952	27.3592375179134
IA	All	171.943144405627	23.1162113792873	46.2324227585746	25.5045162269349	51.0090324538698	34.674317068931	38.2567743404023
KS	All	171.952909062627	13.1962821972157	26.3925643944313	15.1649966838821	30.3299933677642	19.7944232958235	22.7474950258231
KY	All	183.863286569116	12.3565054016616	24.7130108033231	13.229433196291	26.4588663925819	18.5347581024924	19.8441497944364
LA	All	171.819444419577	17.3049215670259	34.6098431340519	18.097327404433	36.1946548088659	25.9573823505389	27.1459911066494
ME	All	198.36456105782	17.3672875113745	34.7345750227489	20.2765845695808	40.5531691391615	26.0509312670617	30.4148768543711
MD	All	158.954195262658	19.7612069803044	39.5224139606088	20.7361757258026	41.4723514516052	29.6418104704566	31.1042635887039
MA	All	182.294102926263	31.9843828957271	63.9687657914541	33.4009235417837	66.8018470835674	47.9765743435906	50.1013853126756
MI	All	154.841484526464	14.9599511603514	29.9199023207027	16.215260125815	32.4305202516301	22.4399267405271	24.3228901887225
MN	All	143.032600792904	20.9770446331924	41.9540892663848	22.7869278615339	45.5738557230678	31.4655669497886	34.1803917923008
MS	All	165.86454507383	11.9527547568629	23.9055095137258	14.138833364071	28.277666728142	17.9291321352943	21.2082500461065
MO	All	163.022906327793	16.5471406140117	33.0942812280234	18.6074391587861	37.2148783175722	24.8207109210176	27.9111587381792
MT	All	123.701361527697	8.14217929563319	16.2843585912664	8.73222692435525	17.4644538487105	12.2132689434498	13.0983403865329
NE	All	165.607884552066	21.3042427251709	42.6084854503418	23.7417913347527	47.4835826695054	31.9563640877564	35.612687002129
NV	All	202.78665460702	13.2516394444508	26.5032788889016	13.9655003628816	27.9310007257631	19.8774591666762	20.9482505443223
NH	All	243.964308905246	27.688674372877	55.3773487457539	28.8426178008668	57.6852356017337	41.5330115593155	43.2639267013003
NJ	All	149.521944590418	19.8385533318675	39.677106663735	20.8774657401178	41.7549314802356	29.7578299978012	31.3161986101767
NM	All	180.329653796107	15.8477772049552	31.6955544099103	16.6213408713097	33.2426817426194	23.7716658074327	24.9320113069646
NY	All	113.771399003	19.4940497104371	38.9880994208742	20.6763758805698	41.3527517611396	29.2410745656556	31.0145638208547
NC	All	179.004175521484	14.8164009369864	29.6328018739729	17.3459816246605	34.6919632493209	22.2246014054796	26.0189724369907
ND	All	167.502927065277	27.8539487555739	55.7078975111477	30.9901345340643	61.9802690681287	41.7809231333608	46.4852018010965
OH	All	168.034297031321	15.7602703575131	31.5205407150262	17.8086522192336	35.6173044384671	23.6404055362696	26.7129783288503
OK	All	161.797076877266	11.4584868565612	22.9169737131224	13.3025518529817	26.6051037059634	17.1877302848418	19.9538277794725
OR	All	134.497386372622	14.2086089346929	28.4172178693857	16.9678044665178	33.9356089330357	21.3129134020393	25.4517066997767
PA	All	153.420017585456	13.0916337937592	26.1832675875184	14.0541159933466	28.1082319866932	19.6374506906388	21.0811739900199
RI	All	141.664352846524	17.556590807007	35.113181614014	18.3893555853209	36.7787111706418	26.3348862105105	27.5840333779814
SC	All	176.776918740949	12.5987635440224	25.1975270880447	14.9573045929268	29.9146091858536	18.8981453160335	22.4359568893902
SD	All	162.09247021231	23.3272999145054	46.6545998290109	24.1272716976157	48.2545433952314	34.9909498717582	36.1909075464235
TN	All	181.701806162382	25.2800168907568	50.5600337815136	26.2412009902416	52.4824019804833	37.9200253361352	39.3618014853625
TX	All	134.529397017561	9.84265977789562	19.6853195557912	11.2959906166735	22.591981233347	14.7639896668434	16.9439859250103
UT	All	135.901126382788	17.325774324269	34.6515486485379	18.7878423514991	37.5756847029981	25.9886614864034	28.1817635272486
VT	All	147.350845432453	55.3158573848534	110.631714769707	56.469252296274	112.938504592548	82.97378607728	84.703878444411
VA	All	189.558001619976	13.4543773684162	26.9087547368324	14.6305892931302	29.2611785862603	20.1815660526243	21.9458839396952
WA	All	132.755153969902	24.5149297955661	49.0298595911322	31.2962766154887	62.5925532309774	36.7723946933492	46.944414923233
WV	All	171.038999391408	12.1181398480638	24.2362796961275	14.2957835365354	28.5915670730708	18.1772097720957	21.4436753048031
WI	All	141.351917637506	26.8850091295365	53.770018259073	28.1829422645453	56.3658845290906	40.3275136943047	42.274413396818
WY	All	188.488208038034	12.3528053482708	24.7056106965415	14.3709868767039	28.7419737534078	18.5292080224061	21.5564803150559
AL	Updated	164.126892524382	1.29706925102827	2.59413850205654	1.96343496191467	3.92686992382934	1.94560387654241	2.945152442872
AK	Updated	147.908181520632	2.06164980202308	4.12329960404617	3.73607368893602	7.47214737787203	3.09247470303463	5.60411053340403
AZ	Updated	464.913100434049	16.9536297609584	33.9072595219168	26.8225682997656	53.6451365995312	25.4304446414376	40.2338524496484
AR	Updated	77.5110587588388	1.32564472735388	2.65128945470776	2.24806740167236	4.49613480334471	1.98846709103082	3.37210110250853
CA	Updated	133.734612950783	11.6688730042886	23.3377460085771	17.8422369633216	35.6844739266432	17.5033095064329	26.7633554449824
CO	Updated	199.263336257828	3.19412127391927	6.38824254783853	3.96386017179456	7.92772034358911	4.7911819108789	5.94579025769184
CT	Updated	160.824023989477	2.87850429314283	5.75700858628566	4.53216343470964	9.06432686941927	4.31775643971425	6.79824515206445
DE	Updated	168.314762402852	2.63187432407261	5.26374864814522	4.82159167687766	9.64318335375532	3.94781148610892	7.23238751531649
FL	Updated	197.4061623324	4.03695763870842	8.07391527741684	4.97207386263756	9.94414772527512	6.05543645806263	7.45811079395634
GA	Updated	170.295851218654	1.9178432021676	3.83568640433521	2.97157858387995	5.9431571677599	2.87676480325141	4.45736787581993
HI	Updated	137.871701036914	2.4757208510977	4.9514417021954	3.04297795691993	6.08595591383985	3.71358127664655	4.56446693537989
ID	Updated	117.13695206137	6.66808136283575	13.3361627256715	10.951107630412	21.9022152608241	10.0021220442536	16.4266614456181
IL	Updated	151.911065281006	1.76119839432327	3.52239678864654	2.43838992197231	4.87677984394462	2.64179759148491	3.65758488295847
IN	Updated	176.383768731863	5.44993409724988	10.8998681944998	7.49351540057719	14.9870308011544	8.17490114587481	11.2402731008658
IA	Updated	171.943144405627	9.06548899599377	18.1309779919875	11.424901550854	22.8498031017079	13.5982334939907	17.137352326281
KS	Updated	171.952909062627	2.65425340295797	5.30850680591594	4.54011400700398	9.08022801400797	3.98138010443695	6.81017101050598
KY	Updated	183.863286569116	1.80484225652061	3.60968451304121	2.57420137034814	5.14840274069628	2.70726338478091	3.86130205552221
LA	Updated	171.819444419577	2.77980069960101	5.55960139920203	3.46960331212931	6.93920662425862	4.16970104940152	5.20440496819396
ME	Updated	198.36456105782	5.25496763415046	10.5099352683009	8.06924103525055	16.1384820705011	7.88245145122569	12.1038615528758
MD	Updated	158.954195262658	2.57138098816565	5.1427619763313	3.3107604704753	6.6215209409506	3.85707148224847	4.96614070571295
MA	Updated	182.294102926263	1.88200966403857	3.76401932807713	2.78314535665356	5.56629071330712	2.82301449605785	4.17471803498034
MI	Updated	154.841484526464	4.98334750449649	9.96669500899297	6.15780274080826	12.3156054816165	7.47502125674473	9.23670411121238
MN	Updated	143.032600792904	8.16811233486232	16.3362246697246	9.93453056622994	19.8690611324599	12.2521685022935	14.9017958493449
MS	Updated	165.86454507383	2.58886741793016	5.17773483586033	4.68924018049854	9.37848036099708	3.88330112689524	7.03386027074781
MO	Updated	163.022906327793	5.59907219271711	11.1981443854342	7.59000481619421	15.1800096323884	8.39860828907566	11.3850072242913
MT	Updated	123.701361527697	1.06181433572387	2.12362867144773	1.59327486715078	3.18654973430157	1.5927215035858	2.38991230072618
NE	Updated	165.607884552066	9.15085115723303	18.3017023144661	11.5582473163424	23.1164946326848	13.7262767358495	17.3373709745136
NV	Updated	202.78665460702	2.51206077713497	5.02412155426994	3.0734689949889	6.1469379899778	3.76809116570246	4.61020349248335
NH	Updated	243.964308905246	2.07252803488992	4.14505606977984	2.75052630929663	5.50105261859327	3.10879205233488	4.12578946394495
NJ	Updated	149.521944590418	2.66537447958293	5.33074895916586	3.4580474064692	6.9160948129384	3.9980617193744	5.1870711097038
NM	Updated	180.329653796107	4.65727704397521	9.31455408795042	5.29294012865446	10.5858802573089	6.98591556596282	7.93941019298169
NY	Updated	113.771399003	5.31142129371483	10.6228425874297	6.35775772768266	12.7155154553653	7.96713194057224	9.53663659152398
NC	Updated	179.004175521484	4.74590229527409	9.49180459054818	7.15922379027875	14.3184475805575	7.11885344291113	10.7388356854181
ND	Updated	167.502927065277	6.90521843036768	13.8104368607354	10.1580518264041	20.3161036528082	10.3578276455515	15.2370777396062
OH	Updated	168.034297031321	5.54627860353624	11.0925572070725	7.50709099134391	15.0141819826878	8.31941790530436	11.2606364870159
OK	Updated	161.797076877266	2.28332704039996	4.56665408079991	4.04168986500205	8.0833797300041	3.42499056059994	6.06253479750308
OR	Updated	134.497386372622	4.43679600072928	8.87359200145856	7.16822015927787	14.3364403185557	6.65519400109392	10.7523302389168
PA	Updated	153.420017585456	3.98131067649428	7.96262135298856	4.85815265079533	9.71630530159066	5.97196601474142	7.287228976193
RI	Updated	141.664352846524	1.97506722410294	3.95013444820587	2.55563610853679	5.11127221707358	2.9626008361544	3.83345416280518
SC	Updated	176.776918740949	2.8683998054073	5.73679961081461	5.10823301102078	10.2164660220416	4.30259970811095	7.66234951653117
SD	Updated	162.09247021231	11.4990424004242	22.9980848008483	12.2042686980301	24.4085373960601	17.2485636006362	18.3064030470451
TN	Updated	181.701806162382	3.52537183728537	7.05074367457074	4.27935164423303	8.55870328846606	5.28805775592806	6.41902746634955
TX	Updated	134.529397017561	1.95734039396319	3.91468078792638	3.3303402094563	6.6606804189126	2.93601059094479	4.99551031418445
UT	Updated	135.901126382788	8.19529690330824	16.3905938066165	9.56712395846841	19.1342479169368	12.2929453549624	14.3506859377026
VT	Updated	147.350845432453	1.8935111182669	3.78702223653379	2.53987412175805	5.0797482435161	2.84026667740034	3.80981118263707
VA	Updated	189.558001619976	3.08653126678013	6.17306253356026	4.12748467572968	8.25496935145937	4.62979690017019	6.19122701359453
WA	Updated	132.755153969902	12.5092290135108	25.0184580270216	19.3284525356711	38.6569050713422	18.7638435202662	28.9926788035067
WV	Updated	171.038999391408	2.97173136469189	5.94346272938378	5.04674020499128	10.0934804099826	4.45759704703784	7.57011030748692
WI	Updated	141.351917637506	5.59521666757933	11.1904333351587	6.88155298362293	13.7631059672459	8.392825001369	10.3223294754344
WY	Updated	188.488208038034	2.45859585405354	4.91719170810708	4.32980595691122	8.65961191382243	3.68789378108031	6.49470893536683
